# Supplementary material for: The efficacy of simple oral nutritional supplements versus usual care in postoperative patients with gastric cancer: study protocol for a multicenter, open-label, parallel, randomized controlled trial
Source: Trials. 2024 Jul 3;25:445. doi: 10.1186/s13063-024-08169-8 (PMC11223300; doi:10.1186/s13063-024-08169-8)
Supplement: Supplementary file 1 [file 13063_2024_8169_MOESM1_ESM.xlsx]

## Sheet: Additional file 1_SPIRIT-PRO
Section/item	ItemNo	Description	Reported on Page Number	Reported on Section/Paragraph
Administrative information
Title	1	Descriptive title identifying the study design, population, interventions, and, if applicable, trial acronym	1	title page
Trial registration	2a	Trial identifier and registry name. If not yet registered, name of intended registry	3	abstract
	2b	All items from the World Health Organization Trial Registration Data Set	3	abstract
Protocol version	3	Date and version identifier	3	abstract
Funding	4	Sources and types of financial, material, and other support	5, 24	Administrative information, Funding
Roles and responsibilities	5a	Names, affiliations, and roles of protocol contributors	5	Administrative information
	5b	Name and contact information for the trial sponsor	5	Administrative information
	SPIRIT- 5a-PRO Elaboration	Specify the individual(s) responsible for the PRO content of the trial protocol.	24	Authors’contributions
	5c	Role of study sponsor and funders, if any, in study design; collection, management, analysis, and interpretation of data; writing of the report; and the decision to submit the report for publication, including whether they will have ultimate authority over any of these activities	24	Funding
	5d	Composition, roles, and responsibilities of the coordinating centre, steering committee, endpoint adjudication committee, data management team, and other individuals or groups overseeing the trial, if applicable (see Item 21a for data monitoring committee)	20	Oversight and monitoring
Introduction
Background and rationale	6a	Description of research question and justification for undertaking the trial, including summary of relevant studies (published and unpublished) examining benefits and harms for each intervention	6	Background and rationale
	SPIRIT- 6a-PRO Extension	Describe the PRO-specific research question and rationale for PRO assessment and summarize PRO findings in relevant studies.	6	Background and rationale
	6b	Explanation for choice of comparators	6	Background and rationale
Objectives	7	Specific objectives or hypotheses	6	Background and rationale
	SPIRIT- 7-PRO Extension	State specific PRO objectives or hypotheses (including relevant PRO concepts/domains).	6	Background and rationale
Trial design	8	Description of trial design including type of trial (eg, parallel group, crossover, factorial, single group), allocation ratio, and framework (eg, superiority, equivalence, noninferiority, exploratory)	7	Methods/design
Methods: Participants, interventions, and outcomes
Study setting	9	Description of study settings (eg, community clinic, academic hospital) and list of countries where data will be collected. Reference to where list of study sites can be obtained	8	Methods/design
Eligibility criteria	10	Inclusion and exclusion criteria for participants. If applicable, eligibility criteria for study centres and individuals who will perform the interventions (eg, surgeons, psychotherapists)	8	Participants
	SPIRIT- 10-PRO Extension	Specify any PRO-specific eligibility criteria (eg, language/reading requirements or prerandomization completion of PRO). If PROs will not be collected from the entire study sample, provide a rationale and describe the method for obtaining the PRO subsample.	NA	NA
Interventions	11a	Interventions for each group with sufficient detail to allow replication, including how and when they will be administered	9	Interventions
	11b	Criteria for discontinuing or modifying allocated interventions for a given trial participant (eg, drug dose change in response to harms, participant request, or improving/worsening disease)	9	Rules for discontinuing intervention
	11c	Strategies to improve adherence to intervention protocols, and any procedures for monitoring adherence (eg, drug tablet return, laboratory tests)	9	Interventions
	11d	Relevant concomitant care and interventions that are permitted or prohibited during the trial	9	Control group Relevant concomitant care permitted or prohibited during the trial
Outcomes	12	Primary, secondary, and other outcomes, including the specific measurement variable (eg, systolic blood pressure), analysis metric (eg, change from baseline, final value, time to event), method of aggregation (eg, median, proportion), and time point for each outcome. Explanation of the clinical relevance of chosen efficacy and harm outcomes is strongly recommended	12	Outcome measures
	SPIRIT- 12-PRO Extension	Specify the PRO concepts/domains used to evaluate the intervention (eg, overall health-related quality of life, specific domain, specific symptom) and, for each one, the analysis metric (eg, change from baseline, final value, time to event) and the principal time point or period of interest.	12	Secondary outcome measures
Participant timeline	13	Time schedule of enrolment, interventions (including any run-ins and washouts), assessments, and visits for participants. A schematic diagram is highly recommended (see Figure)	14	Participant timeline (Figure 3)
	SPIRIT- 13-PRO Extension	Include a schedule of PRO assessments, providing a rationale for the time points, and justifying if the initial assessment is not prerandomization. Specify time windows, whether PRO collection is prior to clinical assessments, and, if using multiple questionnaires, whether order of administration will be standardized.	12,13,14	Secondary outcome measures Participant timeline (Figure 3)
Sample size	14	Estimated number of participants needed to achieve study objectives and how it was determined, including clinical and statistical assumptions supporting any sample size calculations	14	Sample size considerations
	SPIRIT- 14-PRO Elaboration	When a PRO is the primary end point, state the required sample size (and how it was determined) and recruitment target (accounting for expected loss to follow-up). If sample size is not established based on the PRO end point, then discuss the power of the principal PRO analyses.	NA	NA
Recruitment	15	Strategies for achieving adequate participant enrolment to reach target sample size	14	Recruitment
Methods: Assignment of interventions (for controlled trials)
Allocation:
Sequence generation	16a	Method of generating the allocation sequence (eg, computer-generated random numbers), and list of any factors for stratification. To reduce predictability of a random sequence, details of any planned restriction (eg, blocking) should be provided in a separate document that is unavailable to those who enrol participants or assign interventions	15	Sequence generation
Allocation concealment mechanism	16b	Mechanism of implementing the allocation sequence (eg, central telephone; sequentially numbered, opaque, sealed envelopes), describing any steps to conceal the sequence until interventions are assigned	15	Allocation concealment and implementation
Implementation	16c	Who will generate the allocation sequence, who will enrol participants, and who will assign participants to interventions	15	Allocation concealment and implementation
Blinding (masking)	17a	Who will be blinded after assignment to interventions (eg, trial participants, care providers, outcome assessors, data analysts), and how	15	Blinding
	17b	If blinded, circumstances under which unblinding is permissible, and procedure for revealing a participant’s allocated intervention during the trial	NA	NA
Methods: Data collection, management, and analysis
Data collection methods	18a	Plans for assessment and collection of outcome, baseline, and other trial data, including any related processes to promote data quality (eg, duplicate measurements, training of assessors) and a description of study instruments (eg, questionnaires, laboratory tests) along with their reliability and validity, if known. Reference to where data collection forms can be found, if not in the protocol	15,16	Plans for assessment and collection of outcomes
	SPIRIT-18a (i)-PRO Extension	Justify the PRO instrument to be used and describe domains, number of items, recall period, and instrument scaling and scoring (eg, range and direction of scores indicating a good or poor outcome). Evidence of PRO instrument measurement properties, interpretation guidelines, and patient acceptability and burden should be provided or cited if available, ideally in the population of interest. State…	15,16	Secondary outcome measures
	SPIRIT-18a (ii)-PRO Extension	Include a data collection plan outlining the permitted mode(s) of administration (eg, paper, telephone, electronic, other) and setting (eg, clinic, home, other).	16	Secondary outcome measures
	SPIRIT-18a (iii)-PRO Extension	Specify whether more than 1 language version will be used and state whether translated versions have been developed using currently recommended methods.	16	Plans to promote participant retention and complete follow-up
	SPIRIT-18a (iv)-PRO Extension	When the trial context requires someone other than a trial participant to answer on his or her behalf (a proxy-reported outcome), state and justify the use of a proxy respondent. Provide or cite evidence of the validity of proxy assessment if available.	NA	NA
	18b	Plans to promote participant retention and complete follow-up, including list of any outcome data to be collected for participants who discontinue or deviate from intervention protocols	16	Plans to promote participant retention and complete follow-up
	SPIRIT-18b (i)-PRO Extension	Specify PRO data collection and management strategies for minimizing avoidable missing data.	16	Plans to promote participant retention and complete follow-up
	SPIRIT-18b (ii)-PRO Extension	Describe the process of PRO assessment for participants who discontinue or deviate from the assigned intervention protocol.	16	Plans to promote participant retention and complete follow-up
Data management	19	Plans for data entry, coding, security, and storage, including any related processes to promote data quality (eg, double data entry; range checks for data values). Reference to where details of data management procedures can be found, if not in the protocol	16	Data management
Statistical methods	20a	Statistical methods for analysing primary and secondary outcomes. Reference to where other details of the statistical analysis plan can be found, if not in the protocol	916	Statistical analysis
	SPIRIT- 20a-PRO Elaboration	State PRO analysis methods, including any plans for addressing multiplicity/type I (α) error.	17	Analysis of secondary endpoint
	20b	Methods for any additional analyses (eg, subgroup and adjusted analyses)	18	Subgroup analyses
	20c	Definition of analysis population relating to protocol non-adherence (eg, as randomised analysis), and any statistical methods to handle missing data (eg, multiple imputation)	19	Missing data
	SPIRIT- 20c-PRO Elaboration	State how missing data will be described and outline the methods for handling missing items or entire assessments (eg, approach to imputation and sensitivity analyses).	19	Missing data
Methods: Monitoring
Data monitoring	21a	Composition of data monitoring committee (DMC); summary of its role and reporting structure; statement of whether it is independent from the sponsor and competing interests; and reference to where further details about its charter can be found, if not in the protocol. Alternatively, an explanation of why a DMC is not needed	20	Monitoring
	21b	Description of any interim analyses and stopping guidelines, including who will have access to these interim results and make the final decision to terminate the trial	18	Interim analyses
Harms	22	Plans for collecting, assessing, reporting, and managing solicited and spontaneously reported adverse events and other unintended effects of trial interventions or trial conduct	20	Adverse event reporting and harms
Auditing	23	Frequency and procedures for auditing trial conduct, if any, and whether the process will be independent from investigators and the sponsor	21	Auditing
Ethics and dissemination
Research ethics approval	24	Plans for seeking research ethics committee/institutional review board (REC/IRB) approval	23	Ethics approval and consent to participate
Protocol amendments	25	Plans for communicating important protocol modifications (eg, changes to eligibility criteria, outcomes, analyses) to relevant parties (eg, investigators, REC/IRBs, trial participants, trial registries, journals, regulators)	21	Protocol amendments
Consent or assent	26a	Who will obtain informed consent or assent from potential trial participants or authorised surrogates, and how (see Item 32)	8	Recruitment
	26b	Additional consent provisions for collection and use of participant data and biological specimens in ancillary studies, if applicable	8	Plans for collection, laboratory evaluation, and storage of biological specimens for genetic or molecular analysis in this trial/future use
Confidentiality	27	How personal information about potential and enrolled participants will be collected, shared, and maintained in order to protect confidentiality before, during, and after the trial	16	Confidentiality
Declaration of interests	28	Financial and other competing interests for principal investigators for the overall trial and each study site	24	Competing interests
Access to data	29	Statement of who will have access to the final trial dataset, and disclosure of contractual agreements that limit such access for investigators	24	Availability of data and materials
Ancillary and post-trial care	30	Provisions, if any, for ancillary and post-trial care, and for compensation to those who suffer harm from trial participation	10	Provisions for post‑trial care
Dissemination policy	31a	Plans for investigators and sponsor to communicate trial results to participants, healthcare professionals, the public, and other relevant groups (eg, via publication, reporting in results databases, or other data sharing arrangements), including any publication restrictions	21	Dissemination plans
	31b	Authorship eligibility guidelines and any intended use of professional writers	24	Authors’contributions
	31c	Plans, if any, for granting public access to the full protocol, participant-level dataset, and statistical code	19	Plans to give access to the full protocol, participant‑level data, and statistical code
Appendices
Informed consent materials	32	Model consent form and other related documentation given to participants and authorised surrogates	NA	NA
Biological specimens	33	Plans for collection, laboratory evaluation, and storage of biological specimens for genetic or molecular analysis in the current trial and for future use in ancillary studies, if applicable	NA	NA
