# Supplementary material for: The efficacy of simple oral nutritional supplements versus usual care in postoperative patients with gastric cancer: study protocol for a multicenter, open-label, parallel, randomized controlled trial
Source: Trials. 2024 Jul 3;25:445. doi: 10.1186/s13063-024-08169-8 (PMC11223300; doi:10.1186/s13063-024-08169-8)
Supplement: Supplementary file 2 [file 13063_2024_8169_MOESM2_ESM.xlsx]

## Sheet: Additional file 2_TIDIeR
TIDIeR (template for intervention description and replication) https://www.equator-network.org/reporting-guidelines/tidier/
1	BRIEF NAME	Provide the name or a phrase that describes the intervention.	Oral nutritional supplements (ONS) with simple nutritional ingredients.
2	WHY	Describe any rationale, theory, or goal of the elements essential to the intervention.	It is probable that ONS will make it easier for patients to take energy and nutrient supplements. This could help prevent body weight loss (BWL) in patients with gastric cancer after gastrectomy and improve their muscle strength and health-related quality of life. Furthermore, BWL after gastrectomy decreases compliance with adjuvant chemotherapy and worsens long-term prognosis. ONS could potentia…
3	WHAT	Materials: Describe any physical or informational materials used in the intervention, including those provided to participants or used in intervention delivery or in training of intervention providers. Provide information on where the materials can be accessed (e.g. online appendix, URL).	Patients assigned to the ONS group will receive two 200 ml (400 kcal) volumes of ready-to-drink and recloseable packaging products (ISOCAL® clear) per day added to a regular diet. Each 200 ml pack of ISOCAL® clear contains 200 kcal, 40 g of carbohydrate, 10 g of whey protein, no fat, 166 g of water, and 0 g of sodium. (https://nestle.jp/nutrition/product/isocal/clear/)
4		Procedures: Describe each of the procedures, activities, and/or processes used in the intervention, including any enabling or support activities.	The ONS will be provided to the participants at the initiation of intervention, and they will be required to keep a daily diary (ONS diary) that includes the amount of ONS consumed each day during the intervention period. This method will enable the participants to independently manage their own intake throughout the entire intervention period. Upon discharge, the ONS for ≤8 weeks after surgery w…
5	WHO PROVIDED	For each category of intervention provider (e.g. psychologist, nursing assistant), describe their expertise, background and any specific training given.	The primary physician and dietitian will provide instructions on daily intake of ONS through educational videos or a study brochure. The primary physician will check the ONS diary in the outpatient clinic 1 month after surgery. The investigators and dietitians involved in the study have extensive experience working with patients diagnosed with upper-gastrointestinal cancer. To ensure a cohesive u…
6	HOW	Describe the modes of delivery (e.g. face-to-face or by some other mechanism, such as internet or telephone) of the intervention and whether it was provided individually or in a group.	The instructions for daily intake of ONS will be provided face-to-face to individuals by their primary physician or dietitian.
7	WHERE	Describe the type(s) of location(s) where the intervention occurred, including any necessary infrastructure or relevant features.	The participants will start to consume ONS in the hospital and subsequently continue taking ONS at home after discharge.
8	WHEN and HOW MUCH	Describe the number of times the intervention was delivered and over what period of time including the number of sessions, their schedule, and their duration, intensity or dose.	The ONS group will receive two 200 ml (400 kcal) of the ONS every day for ≤8 weeks after surgery. During the hospital stay, the primary physician and dietitian will provide the instructions. One month after surgery, the primary physician will check the intake of the ONS and the ONS diary.
9	TAILORING	If the intervention was planned to be personalised, titrated or adapted, then describe what, why, when, and how.	Individual nutrition support/advice will be provided. If the primary physician determines that nutritional intervention is necessary for the treatment of nutritional disorders, any nutritional supplements will be allowed.
10	MODIFICATIONS	If the intervention was modified during the course of the study, describe the changes (what, why, when, and how).	Not applicable.
11	HOW WELL	Planned: If intervention adherence or fidelity was assessed, describe how and by whom, and if any strategies were used to maintain or improve fidelity, describe them.	The patients will be required to keep a daily diary (ONS diary). The investigators will check the ONS diary in the outpatient clinic 1 month after surgery to improve adherence and minimize missing data in the ONS diary. Finally, the investigators will collect the diary at the outpatient clinic 8 weeks after surgery and send it to the study data center. We plan to collect the data on the amount an…
12		Actual: If intervention adherence or fidelity was assessed, describe the extent to which the intervention was delivered as planned.	Not applicable.
